# Supplementary material for: Monocytes isolated by positive and negative magnetic sorting techniques show different molecular characteristics and immunophenotypic behaviour
Source: F1000Res. 2018 Mar 28;6:2045. Originally published 2017 Nov 23. [Version 3] doi: 10.12688/f1000research.12802.3 (PMC5871943; doi:10.12688/f1000research.12802.3)
Supplement: Raw data corresponding to the results shown in Figure 1 [file f1000research-6-15707-s0000.tgz › 7f9b163f-8814-4172-a572-ce55fcd15622_Revised_dataset_1.csv]

Time	IL8(Neg)	IL8(Pos)	TGF(Neg)	TGF(Pos)	RANT(Neg)	RANT(Pos)	IL10(Neg)	IL10(Pos)
8	6.40E+07	101014.87	103.89	70.45	100.51	30.59	490.07	1753.48
16	364584.34	9.84E+06	96.88	55.68	19.48	5.52	84.21	422.81
24	27205.78	2.64E+06	87.71	64.28	9.46	0	31.42	66.55
48	519100.57	4.04E+07	101.66	76.46	16.9	4.88	71.66	36.41
