# Supplementary material for: Monocytes isolated by positive and negative magnetic sorting techniques show different molecular characteristics and immunophenotypic behaviour
Source: F1000Res. 2018 Mar 28;6:2045. Originally published 2017 Nov 23. [Version 3] doi: 10.12688/f1000research.12802.3 (PMC5871943; doi:10.12688/f1000research.12802.3)
Supplement: Raw data corresponding to the results shown in Figure 2 [file f1000research-6-15707-s0001.tgz › be1f8d66-08a0-4f8d-a3d1-0df5674db6a9_Figure2.CSV]

A	PositiveSor	NegativeSor	TimeHours
262	1821.07407	1800.52778	0.07278
1871	1775.74074	1803.83333	0.51972
3360	1735.40741	1875.41667	0.93333
4856	1712.59259	1998.69444	1.34889
6345	1730.03704	2006	1.7625
7829	1721	1941.16667	2.17472
9310	1785.48148	1916.22222	2.58611
10795	1826.14815	1903.52778	2.99861
12279	1868.88889	1904.80556	3.41083
13764	1853.77778	1903.69444	3.82333
15249	1872.33333	1898.75	4.23583
16733	1890.2963	1884.25	4.64806
18221	1895.92593	1879.25	5.06139
19706	1902.25926	1863.72222	5.47389
21192	1931.44444	1865.88889	5.88667
22678	1922.66667	1840.55556	6.29944
24161	1948.14815	1867.13889	6.71139
25650	1976.74074	1856.88889	7.125
27133	1992.2963	1851.08333	7.53694
28618	1995.07407	1855.86111	7.94944
30100	2016.37037	1840.58333	8.36111
31587	2044.37037	1848.02778	8.77417
33068	2060.66667	1857.11111	9.18556
34555	2073.77778	1829.05556	9.59861
36045	2087.92593	1834.5	10.0125
37534	2135.14815	1816.72222	10.42611
39020	2172.25926	1836.83333	10.83889
40501	2171.07407	1825.5	11.25028
41985	2178.77778	1804.55556	11.6625
43473	2230.66667	1824.75	12.07583
44957	2246.25926	1841.94444	12.48806
46443	2249.11111	1822.52778	12.90083
47931	2299.92593	1832.69444	13.31417
49425	2325.51852	1824.69444	13.72917
50912	2345.2963	1825.38889	14.14222
52399	2367.62963	1850.08333	14.55528
53882	2393.62963	1831.41667	14.96722
55367	2425.62963	1839.44444	15.37972
56857	2443	1842.66667	15.79361
58344	2447.40741	1838.27778	16.20667
59830	2430	1847.19444	16.61944
61312	2492.51852	1844.27778	17.03111
62799	2504.51852	1842.66667	17.44417
64286	2530.18518	1849.08333	17.85722
65771	2499.59259	1855.94444	18.26972
67254	2517.88889	1882.61111	18.68167
68736	2525.77778	1878.97222	19.09333
70233	2562.18518	1884.61111	19.50917
71721	2597.88889	1867.27778	19.9225
73203	2593.14815	1853.52778	20.33417
74690	2578.92593	1865.52778	20.74722
76182	2600.14815	1864.91667	21.16167
77670	2604.18518	1857.02778	21.575
79153	2598.18518	1865.5	21.98694
80638	2641.44444	1876.27778	22.39944
82122	2650.22222	1860.75	22.81167
83611	2642.03704	1877.47222	23.22528
85094	2661.77778	1886.86111	23.63722
86583	2642.40741	1850.69444	24.05083
88077	2675.37037	1877.44444	24.46583
89568	2661.92593	1871.25	24.88
91063	2621.07407	1860.33333	25.29528
92551	2655.55556	1864.27778	25.70861
94047	2617.03704	1856.27778	26.12417
95534	2633.03704	1879.33333	26.53722
97032	2630.62963	1856.94444	26.95333
98521	2630.81482	1878.02778	27.36694
100013	2615.22222	1858.55556	27.78139
101505	2600.22222	1881.61111	28.19583
102991	2588.40741	1879.80556	28.60861
104483	2581.77778	1845.41667	29.02306
105971	2609.14815	1876.36111	29.43639
107460	2588.33333	1862.61111	29.85
108946	2595.51852	1900.47222	30.26278
110439	2598.51852	1868.52778	30.6775
111924	2602.14815	1855.88889	31.09
113407	2588.44444	1878.19444	31.50194
114898	2575.7037	1870.05556	31.91611
116388	2562.2963	1878.77778	32.33
117875	2559.7037	1868.44444	32.74306
119377	2564.92593	1838.05556	33.16028
120874	2535.40741	1860.66667	33.57611
122371	2529.33333	1834.77778	33.99194
123862	2523.74074	1876.33333	34.40611
125351	2529.92593	1881.80556	34.81972
126844	2503.51852	1814.19444	35.23444
128343	2505.85185	1853.13889	35.65083
129838	2466.40741	1820.86111	36.06611
131332	2460.59259	1814.88889	36.48111
132826	2459.59259	1849.77778	36.89611
134324	2463.85185	1838.58333	37.31222
135813	2440	1863.05556	37.72583
137305	2438.25926	1863.13889	38.14028
138798	2418.48148	1825.75	38.555
140294	2405.44444	1822.36111	38.97056
141791	2393	1806.38889	39.38639
143285	2375.07407	1833.27778	39.80139
144773	2371.14815	1809.13889	40.21472
146258	2312.62963	1812.27778	40.62722
147748	2314.11111	1751.5	41.04111
149240	2328.66667	1819.05556	41.45556
150729	2337.14815	1854.72222	41.86917
152223	2320.81482	1808.80556	42.28417
153714	2330.11111	1857.72222	42.69833
155204	2314.92593	1824.55556	43.11222
156693	2296.44444	1776.33333	43.52583
158184	2302.81482	1827.38889	43.94
159676	2272.55556	1793.02778	44.35444
161162	2266.07407	1792.02778	44.76722
162652	2268.48148	1786.5	45.18111
164143	2263.37037	1783.02778	45.59528
165632	2249.85185	1749.55556	46.00889
167119	2257.14815	1808.47222	46.42194
168613	2271.88889	1788.08333	46.83694
170105	2226.2963	1763.5	47.25139
171592	2247.74074	1781.86111	47.66444
173085	2222.2963	1743.02778	48.07917
174580	2213.59259	1788	48.49444
176072	2208.51852	1800.33333	48.90889
177560	2176.03704	1801.72222	49.32222
179051	2170.14815	1734.77778	49.73639
180544	2185.03704	1724.05556	50.15111
182041	2124.03704	1701.69444	50.56694
183529	2152.55556	1730.47222	50.98028
185027	2138.11111	1707.11111	51.39639
186520	2119.03704	1742.05556	51.81111
188011	2115.25926	1774.27778	52.22528
189507	2092.37037	1720.05556	52.64083
191004	2116.18518	1737.58333	53.05667
192497	2075.11111	1688.66667	53.47139
193992	2077.18518	1747.11111	53.88667
195486	2066.22222	1763.97222	54.30167
196986	2057.11111	1699.22222	54.71833
198484	2038.88889	1675.27778	55.13444
199982	2065.22222	1708.19444	55.55056
201468	2028.40741	1688.91667	55.96333
202965	2027	1679.72222	56.37917
204459	2014.85185	1711.19444	56.79417
205952	2019.66667	1686.83333	57.20889
207456	2007.48148	1663.27778	57.62667
208958	1974.2963	1640.30556	58.04389
210459	1960.07407	1606.5	58.46083
211955	1969.11111	1676.63889	58.87639
213455	1940.03704	1627.16667	59.29306
214958	1924	1650.02778	59.71056
216461	1919.74074	1640.38889	60.12806
217960	1876	1566.5	60.54444
219457	1890.85185	1601.47222	60.96028
220956	1881.25926	1600.08333	61.37667
222449	1848.92593	1601.19444	61.79139
223941	1878.92593	1617.27778	62.20583
225438	1849.22222	1592.05556	62.62167
226935	1816.81482	1586.41667	63.0375
228432	1813.40741	1616.75	63.45333
229929	1814.59259	1576.33333	63.86917
231424	1820.55556	1604.97222	64.28444
232920	1818.77778	1583.25	64.7
234421	1800.66667	1532.11111	65.11694
235915	1800.33333	1559.44444	65.53194
237409	1798.03704	1550.94444	65.94694
238910	1780.48148	1583.86111	66.36389
240408	1763.03704	1535.5	66.78
241906	1747.25926	1530.36111	67.19611
243401	1753.22222	1580.80556	67.61139
244888	1716.11111	1533	68.02444
246383	1710.92593	1553.75	68.43972
247882	1705.25926	1532.44444	68.85611
249380	1698.59259	1519.41667	69.27222
250875	1692.59259	1515	69.6875
252368	1676.25926	1485.80556	70.10222
253861	1670.7037	1464.66667	70.51694
255357	1670.2963	1480.77778	70.9325
256847	1649.14815	1510.97222	71.34639
258345	1625.48148	1498	71.7625
259834	1611.62963	1452.77778	72.17611
261329	1611.2963	1450.44444	72.59139
262829	1606.44444	1390.27778	73.00806
264320	1617.03704	1411.27778	73.42222
265812	1612.03704	1429.33333	73.83667
267298	1598.40741	1402.44444	74.24944
268790	1598.11111	1420.52778	74.66389
270280	1603.88889	1412.36111	75.07778
271778	1567.96296	1369.66667	75.49389
273275	1569.37037	1416.61111	75.90972
274763	1559.22222	1416.63889	76.32306
276255	1582.59259	1453.05556	76.7375
