# Supplementary material for: Monocytes isolated by positive and negative magnetic sorting techniques show different molecular characteristics and immunophenotypic behaviour
Source: F1000Res. 2018 Mar 28;6:2045. Originally published 2017 Nov 23. [Version 3] doi: 10.12688/f1000research.12802.3 (PMC5871943; doi:10.12688/f1000research.12802.3)
Supplement: Supplementary file 4 [file f1000research-6-15707-s0003.tgz]

Archive with 1 entries (1 files):
- c625d9f4-f2f6-49b9-8a4b-c294d18650ef.wmv
